# Supplementary material for: Multiple mechanisms underlying acquired resistance to taxanes in selected docetaxel-resistant MCF-7 breast cancer cells
Source: BMC Cancer. 2014 Jan 22;14:37. doi: 10.1186/1471-2407-14-37 (PMC3900991; doi:10.1186/1471-2407-14-37)
Supplement: Additional file 1: Video S1-S3 — Live imaging of docetaxel-induced M-phase arrest in MCF-7wt and MCF-7txt cells. MCF-7 cells were incubated with DMEM containing 250 ng/ml Hoechst 33342 (Calbiochem) for 10 minutes to stain DNA. Then, the cells were incubated with docetaxel of indicated concentration. The images of cell mitosis were recorded every 2 minutes by live imaging. Video S1. MCF-7txt treated with 100 nM docetaxel. Video S2A&B. MCF-7wt cells treated with 100 nM docetaxel. Video S3A&B, MCF-7wt cells treated with 1 μM docetaxel. [file 1471-2407-14-37-S1.zip]

Archive with 5 entries (5 files):
- add files 4/1224788923115693_add5.mpeg
- add files 4/1224788923115693_add6.mpeg
- add files 4/1224788923115693_add7.mpeg
- add files 4/1224788923115693_add8.mpeg
- add files 4/1224788923115693_add9.mpeg
