# Supplementary material for: Multiple mechanisms underlying acquired resistance to taxanes in selected docetaxel-resistant MCF-7 breast cancer cells
Source: BMC Cancer. 2014 Jan 22;14:37. doi: 10.1186/1471-2407-14-37 (PMC3900991; doi:10.1186/1471-2407-14-37)
Supplement: Additional file 3: Video S4-S11 — Live imaging of the micrtotubule dynamics of MCF-7wt and MCF-7txt cells following the treatment with docetaxel. The Live imaging was performed as described in Methods. Following the transfection of the cells with GFP-tagged α-tubulin for 24 hours, the cells were incubated with docetaxel of indicated concentration for 1 hour. The images of microtubule dynamics of MCF-7wt and MCF-7txt cells were recorded every 2 seconds by live imaging. Video S4. MCF-7wt cells without docetaxel treatment (Control). Video S5. MCF-7txt cells without docetaxel treatment (Control). Video S6. MCF-7wt cells treated with 100 nM docetaxel for 1 hour. Video S7. MCF-7txt cells treated with 100 nM docetaxel for 1 hour. Video S8. MCF-7wt cells treated with 0.5 μM docetaxel for 1 hour. Video S9. MCF-7txt cells treated with 0.5 μM docetaxel for 1 hour. Video S10. MCF-7wt cells treated with 10 μM docetaxel for 1 hour. Video S11. MCF-7txt cells treated with 10 μM docetaxel for 1 hour. [file 1471-2407-14-37-S3.zip]

Archive with 8 entries (8 files):
- add files 5/1224788923115693_add10.mov
- add files 5/1224788923115693_add11.mov
- add files 5/1224788923115693_add12.mov
- add files 5/1224788923115693_add13.mov
- add files 5/1224788923115693_add14.mov
- add files 5/1224788923115693_add15.mov
- add files 5/1224788923115693_add16.mov
- add files 5/1224788923115693_add17.mov
